# Supplementary material for: False memory susceptibility is correlated with categorisation ability in humans
Source: F1000Res. 2014 Oct 16;3:154. Originally published 2014 Jul 4. [Version 2] doi: 10.12688/f1000research.4645.2 (PMC4168836; doi:10.12688/f1000research.4645.2)
Supplement: False memory susceptibility and categorisation ability — Individuals’ susceptibilities to false memories elicited using the Deese-Roediger-McDermott (DRM) paradigm (given as the number of critical non-presented words recalled (Recall False memories, out of a total of 18) and recognised (Recognition False Memories, again out of 18)), and their categorisation abilities (given as the number of questions answered incorrectly on the categorisation test (Categorisation Test Errors, out of a total of 45)). [file f1000research-3-5904-s0000.tgz]

Archive with 1 entries (1 files):
- 9aa99722-0d65-4add-9c19-794fcebe300f_Hunt-Chittka_(2014)_Dataset_1.csv
