# Supplementary material for: False memory susceptibility is correlated with categorisation ability in humans
Source: F1000Res. 2014 Oct 16;3:154. Originally published 2014 Jul 4. [Version 2] doi: 10.12688/f1000research.4645.2 (PMC4168836; doi:10.12688/f1000research.4645.2)
Supplement: False memory susceptibility and categorisation ability — Individuals’ susceptibilities to false memories elicited using the Deese-Roediger-McDermott (DRM) paradigm (given as the number of critical non-presented words recalled (Recall False memories, out of a total of 18) and recognised (Recognition False Memories, again out of 18)), and their categorisation abilities (given as the number of questions answered incorrectly on the categorisation test (Categorisation Test Errors, out of a total of 45)). [file f1000research-3-5904-s0000.tgz › 9aa99722-0d65-4add-9c19-794fcebe300f_Hunt-Chittka_(2014)_Dataset_1.csv]

Participant	Age	Gender	Recall False Memories	Recognition False Memories	Categorisation Test Errors
1	19	Female	12	12	12
2	20	Male	10	10	17
3	19	Female	5	9	17
4	19	Female	6	7	9
5	19	Female	7	12	10
6	19	Female	7	10	14
7	19	Female	12	13	3
8	21	Female	7	14	6
9	19	Female	14	16	10
10	19	Female	0	5	19
11	19	Female	6	11	9
12	19	Female	6	12	8
13	21	Male	10	16	12
14	21	Female	11	14	10
15	23	Female	0	4	14
16		Male	2	15	18
17	30	Male	3	3	6
18	19	Female	5	7	4
19	19	Female	9	8	11
20	19	Male	7	14	3
21	20	Female	4	4	7
22	20	Female	5	10	18
23	20	Female	7	11	9
24	20	Female	6	10	35
25	19	Female	13	14	6
26	21	Female	13	14	4
27	19	Female	9	11	7
28	19	Female	4	15	5
29	19	Female	11	14	5
30	20	Male	11	11	6
31	21	Female	9	17	6
32	19	Female	4	14	22
33	19	Female	10	15	4
34	20	Female	9	15	13
35	19	Female	5	7	9
36	19	Female	1	7	11
37	19	Male	12	14	9
38	19	Female	4	16	10
39	19	Female	13	14	8
